# Supplementary material for: High-salt diet inhibits tumour growth in mice via regulating myeloid-derived suppressor cell differentiation
Source: Nat Commun. 2020 Apr 7;11:1732. doi: 10.1038/s41467-020-15524-1 (PMC7138858; doi:10.1038/s41467-020-15524-1)
Supplement: Supplementary file 4 — Source Data [file 41467_2020_15524_MOESM4_ESM.xls]

## Sheet: Figure1
Figure 1a			Figure 1b
4T1					4T1
Female BALB/c mice					Female BALB/c mice			3 experimental repeats
NSD	HSD
1.705	1.39				NSD
1.627	1.039															HSD
1.409	0.97		Day 0	0	0	0	0	0	0	0	0	0	0	0	0	0	0	0	0	0	0	0	0
1.43	0.796		Day 4	0.333	0.346	0.282	0.32	0.407	0.179	0.166	0.105	0.23	0.192	0.401	0.29	0.237	0.269	0.258	0.129	0.14	0.172	0.094	0.161
1.29	1.435		Day 8	0.694	0.721	0.587	0.668	0.641	0.374	0.347	0.427	0.481	0.401	0.585	0.664	0.459	0.522	0.501	0.251	0.271	0.234	0.376	0.313
0.933	0.519		Day 12	1.107	1.15	0.937	1.065	1.022	0.596	0.554	0.681	0.766	0.639	0.84	0.81	0.66	0.75	0.72	0.36	0.39	0.48	0.54	0.45
1.903	0.82		Day 16	1.347	1.399	1.14	1.295	1.243	0.725	0.673	0.829	0.932	0.777	0.982	0.947	0.772	0.877	0.842	0.421	0.456	0.561	0.632	0.526
0.866	1.102			4T1
1.822	0.72			Male BALB/c mice				3 experimental repeats
1.31	0.89				NSD											HSD
3 experimental repeats			Day 0	0	0	0	0	0	0	0	0	0	0	0	0	0	0	0	0	0	0	0	0
			Day 4	0.494	0.385	0.207	0.426	0.4	0.098	0.355	0.237	0.166	0.192	0.122	0.263	0.343	0.273	0.284	0.142	0.162	0.132	0.094	0.211
4T1			Day 8	1.097	1.018	0.627	0.862	1.057	0.47	0.94	0.548	0.705	0.509	0.314	0.681	0.629	0.707	0.734	0.367	0.419	0.341	0.76	0.288
Male BALB/c mice			Day 12	1.488	1.382	0.744	1.169	1.435	0.638	1.276	0.85	0.957	0.691	0.954	0.886	0.818	0.92	0.409	0.477	0.545	0.443	0.988	0.375
NSD	HSD		Day 16	2.146	1.993	0.92	1.686	2.07	1.073	1.84	1.226	1.38	0.996	0.539	1.168	1.078	1.213	1.258	0.629	0.719	0.584	1.303	0.494
1.954	0.756			B16F10
1.477	0.57			Female C57BL/6J mice				3 experimental repeats
1.1	1.03				NSD												HSD
0.939	0.946
1.039	0.469		Day 4	0	0	0	0	0	0	0	0	0	0	0	0	0	0	0	0	0	0	0	0
1.002	0.834		Day 8	0.636	0.689	0.742	0.583	0.424	0.318	0.371	0.716	0.477	0.345	0.527	0.567	0.486	0.284	0.547	0.243	0.446	0.324	0.365	0.263
1.88	1.101		Day 12	1.502	1.628	1.753	1.377	1.002	0.751	0.876	1.69	1.127	0.814	1.038	1.118	0.479	0.559	1.078	0.958	0.878	0.639	0.718	0.519
1.581	1.2		Day 16	1.747	1.893	0.874	1.602	1.165	2.038	1.019	1.966	1.31	0.946	1.248	1.344	1.152	0.672	1.296	0.576	1.056	0.768	0.864	0.624
0.85	0.66
1.562	0.521			B16F10
				Male C57BL/6J mice				3 experimental repeats
3 experimental repeats
									NSD								HSD
B16F10			Day 0	0	0	0	0	0	0	0	0	0	0	0	0	0	0	0	0	0	0	0	0
Female C57BL/6J mice			Day 4	0.672	0.288	0.576	0.528	0.648	0.624	0.336	0.384	0.432	0.312	0.578	0.435	0.473	0.627	0.56	0.255	0.184	0.312	0.356	0.272
NSD	HSD		Day 8	1.211	0.519	1.038	0.692	1.168	1.125	0.606	0.952	0.779	0.562	0.784	0.616	0.672	0.828	0.348	0.336	0.492	0.756	0.504	0.264
3.772	1.953		Day 12	1.73	0.742	1.483	1.36	1.669	1.607	0.865	0.989	1.112	0.803	1.044	0.821	0.895	0.97	1.007	0.448	0.522	0.597	0.671	0.485
3.154	1.774		Day 16	2.03	0.87	1.74	1.595	1.958	1.885	1.015	1.16	1.305	0.943	1.099	0.864	0.942	1.221	0.96	0.371	0.55	0.628	0.707	0.51
2.903	1.299
2.185	1.274
1.709	1.175
1.65	0.536		Figure 1c
2.45	1.8			4T1						4T1					B16F10					B16F10
1.921	0.832			Female BALB/c mice						Male BALB/c mice					Female C57BL/6J mice					Male C57BL/6J mice
1.99	0.996				nsd		hsd			nsd		hsd			nsd		hsd			nsd		hsd
1.56	1.536			Day	die/live	Day	die/live		Day	die/live	Day	die/live		Day	die/live	Day	die/live		Day	die/live	Day	die/live
				18	1	30	1		18	1	35	1		15	1	24	1		12	1	19	1
3 experimental repeats				23	1	30	1		23	1	35	1		20	1	24	1		15	1	21	1
				23	1	40	1		23	1	39	1		20	1	29	1		15	1	23	1
B16F10				32	1	40	1		32	1	39	1		20	1	30	1		20	1	23	1
Male BALB/c mice				32	1	46	1		32	1	42	1		25	1	30	1		20	1	26	1
NSD	HSD			32	1	50	1		32	1	44	1		25	1	32	1		23	1	32	0
3.912	2.358			32	1	50	1		36	1	44	0		29	1	35	0		23	1	32	0
3.454	3.227			39	1	50	1		36	1	44	0		29	1	35	0		23	1	32	0
2.952	2.446			41	1	50	0		41	1	44	0		33	1	35	0		25	1	32	0
2.592	2.011			41	1	50	0		42	1	44	0		35	1	35	0		32	1	32	0
3.207	1.577
4.311	1.505
3.682	1.35											1 represents a mice died
2.877	0.999											0 represents a alive mice
4	1.86
2.001	1.73
3 experimental repeats

## Sheet: Figure 2
Figure 2a
4T1
Na+ (mmol/g WW)				3 experimental repeats
				NSD										HSD
Thymus	0.07174	0.05761	0.04961	0.05739	0.04609	0.06087	0.06377	0.05121	0.06763	0.05731	0.08478	0.07391	0.07826	0.07536	0.0657	0.06957	0.06783	0.05913	0.06261	0.0678
Liver	0.09348	0.06913	0.07891	0.08309	0.07923	0.06792	0.07478	0.0713	0.07913	0.07472	0.10652	0.09783	0.11957	0.09469	0.08696	0.10628	0.08522	0.07826	0.09565	0.0852
Spleen	0.07065	0.05652	0.06304	0.0628	0.05024	0.05604	0.05652	0.04522	0.05043	0.05003	0.07283	0.06739	0.08207	0.06473	0.0599	0.07295	0.05826	0.05391	0.06565	0.05901
Tumour	0.11522	0.09022	0.09674	0.10242	0.09082	0.08599	0.08217	0.08174	0.07739	0.09211	0.11848	0.12717	0.13913	0.10531	0.11304	0.12367	0.09478	0.10174	0.1113	0.09902
Heart	0.05652	0.06522	0.07283	0.07536	0.04696	0.0371	0.04522	0.05217	0.05826	0.04521	0.05543	0.0663	0.07065	0.0482	0.05766	0.06144	0.04435	0.05304	0.05652	0.066
Lung	0.0813	0.07348	0.0687	0.08116	0.08309	0.07066	0.07304	0.07478	0.08696	0.073	0.08696	0.09217	0.08978	0.07561	0.07088	0.09546	0.06957	0.07174	0.08783	0.069
4T1
Cl- (mmol/g WW)				3 experimental repeats
					NSD										HSD
Thymus	0.04051	0.03734	0.04937	0.03601	0.03319	0.04388	0.03241	0.02987	0.03949	0.03001	0.04937	0.05633	0.0519	0.04388	0.05007	0.04613	0.03949	0.04506	0.04152	0.04
Liver	0.05443	0.06519	0.05759	0.04838	0.05795	0.0512	0.04354	0.05215	0.04608	0.0401	0.06329	0.06962	0.08101	0.05063	0.0557	0.06481	0.05626	0.06188	0.07201	0.0582
Spleen	0.04013	0.03797	0.03671	0.03752	0.03376	0.03263	0.03297	0.03038	0.02937	0.0262	0.0462	0.05	0.04114	0.04107	0.04444	0.03657	0.03696	0.04	0.03291	0.0399
Tumour	0.06107	0.06361	0.05316	0.05428	0.05655	0.06503	0.04885	0.05089	0.05852	0.0453	0.07628	0.08013	0.08782	0.06781	0.07123	0.07806	0.06103	0.0641	0.07026	0.0784
Heart	0.03608	0.04115	0.04051	0.03207	0.03552	0.03601	0.02886	0.03396	0.03241	0.0342	0.03671	0.04367	0.04114	0.02937	0.03494	0.03291	0.03263	0.03882	0.03657	0.0301
Lung	0.05506	0.05266	0.05013	0.04895	0.0457	0.03345	0.04405	0.05013	0.0381	0.04601	0.04646	0.05949	0.04392	0.05316	0.04759	0.05114	0.03907	0.03288	0.04682	0.046
Figure 2b
4T1
Content (mmol/l) in serum				3 experimental repeats
							NSD							HSD
Na	140	143.477	134.784	139.392	147.825	133.304	145.13	135.738	142.132	136.869	131.913	151.087	134.783	138.826	147.13	126.478	145.478	129.391	142.87	133.739
Cl	115.831	119.718	109.859	115.127	123.38	106.761	118.873	108.732	115.775	111.831	115.775	112.676	116.338	115.775	121.211	111.268	121.69	111.549	118.31	112.958
K	3.4872	5.4872	4.0513	4.341	5.5128	3.2974	5.1282	3.3077	5.0513	3.4359	3.8462	5.1282	4.2821	4.4179	5.641	3.0769	5.3846	3.3333	5.0769	3.9487
Figure 2c
Content (Weight percent, %)				3 experimental repeats
							NSD							HSD
Na	0.375	0.425	0.465	0.497	0.435	0.411	0.4346	0.4829	0.3821	0.4465	0.435	0.495	0.625	0.595	0.575	0.64	0.5608	0.5901	0.5211	0.5721
Cl	0.484	0.5665	0.5965	0.495	0.583	0.5325	0.5678	0.5012	0.5734	0.4921	0.6325	0.722	0.57	0.6765	0.609	0.5335	0.6239	0.6642	0.5831	0.6312
K	0.546	0.51	0.608	0.462	0.654	0.522	0.5503	0.5603	0.5403	0.55	0.474	0.486	0.511	0.66	0.57	0.601	0.55	0.58	0.53	0.555
Figure 2d				3 experimental repeats
						NSD								HSD
Serum	310	305.05	302.02	306.01	308.03	309.7	301.43	299.1	306.4	303.7	303.21	300.01	306.77	305.33	309.99	309.1	308.55	309.22	306.01	301.22
Thymus	310	298	303.83	303.33	308.17	308.21	295.89	302.44	301.75	305.66	320	326.1	315.84	317.33	324.55	329.1	322.01	310.06	302.33	310.55
Liver	308.67	309.9	305.85	302.33	293.22	306.44	290.06	298.7	300.22	308.68	312.02	328	336.01	325.33	340.22	338.9	329.77	308.99	310.78	319.66
Spleen	300.23	305.07	304.73	303	300.1	302.1	302.68	304.66	307.21	301.98	306.88	312.11	317.81	323	340.6	337.6	330.52	339.08	310.22	309.77
Tumour	309.56	302.04	308.03	306.66	310.02	300.76	307	305.32	308.99	307.41	338.89	359.09	348.79	350.66	360.88	357.66	354.22	344.12	342.97	340.21
Heart	308.99	296.24	299.7	303.65	310.08	306.77	290.56	297.89	309.44	307.67	306.77	295.9	309.89	302.33	290.45	293.66	299.67	301.22	304.89	312.55
Lung	307.89	310.11	300.85	302.66	297.04	291.44	309.61	307.55	296.55	305.11	308.66	298.15	305	304.33	312.56	296.89	300.56	309.85	305.61	306.78

## Sheet: Figure 3
Figure 3a	2 experimental repeats					Figure 3b							Figure 3c					Figure 3d
							Cytokine concentration (pg/ml) in tumor tissue						T-MDSC in blood					M-MDSC in blood
	4T1						IFN-γ		TNF-α				4T1		B16F10			4T1		B16F10
Intensity (relative units) in serum							NSD	HSD	NSD	HSD			NSD	HSD	NSD	HSD		NSD	HSD	NSD	HSD
	NSD		HSD				68.75	118.148	90.648	108.876			88.89	78.89	53.27	33.24		9.29	3.51	27.67	16.85
GM-CSF	0.137797	0.145387	0.117132	0.121339			110.295	125.065	81.828	80.938			83.76	84.74	59	49.12		10.54	6.69	16.54	23.7
IL-6	0.146304	0.168933	0.126517	0.139218			90.284	148.212	110.946	142.996			93.96	87.98	48.12	30.78		7.01	2.87	30.68	13.4
IL-10	0.191869	0.207918	0.159442	0.18016			97.498	126.219	65.65	135.932			95.01	80.2	45.28	45.97		11.71	3.03	22.43	25.23
IL-12P40	0.384899	0.428726	0.514844	0.531634			106.651	159.083	100.35	115.642			97	69	40.76	38.92		8.04	1.83	29.4	20.57
ICAM-1	0.724238	0.752089	0.881867	0.87101			110.58	139.407	55.21	126.89			90.04	75	50.79	29		4.7	2.56	26.3	15.4
IFN-γ	0.143383	0.123159	0.181616	0.160647			80.204	98.114	40.905	82.913			96.09	90.96	50.11	44.77		13.46	10.29	15.61	12.63
TNF-α	0.128022	0.112928	0.198262	0.17084			77.421	106.113	88.561	95.836			74.99	81.98	35.27	25.96		8.74	8.93	18.93	8.97
							96.554	128.954	95.255	155.486			78.99	78.18	33.75	30.91		6.02	7.2	28.46	10.53
	4T1						120.459	89.318	75.135	100.789			82.98	75.98	41.78	26.99		7.53	2.88	24.47	14.51
Intensity (relative units) in tumor tissue
	NSD		HSD				Cytokine mRNA fold change in tumor tissue						T-MDSC in spleen					M-MDSC in spleen
GM-CSF	0.0251484	0.0242996	0.00534403	0.00539669			IFN-γ		TNF-α				4T1		B16F10			4T1		B16F10
IL-6	0.0377146	0.033598	0.0139281	0.0100978			NSD	HSD	NSD	HSD			NSD	HSD	NSD	HSD		NSD	HSD	NSD	HSD
IL-10	0.0394752	0.0484923	0.0265066	0.035288			1.2049	1.1268	0.9232	2.0461			73.26	48.54	27.08	16.63		9.83	5.53	10.74	6.59
IL-12P40	0.0535831	0.0549492	0.059759	0.0659241			1.0901	2.4354	0.4553	2.5799			61.98	52.93	20.05	17.29		8.05	4.09	11.08	6.75
ICAM-1	0.174037	0.201504	0.219792	0.238569			0.6787	2.7866	1.2911	3.0866			68.24	40.46	19.96	15.96		7.36	7.26	11.93	2.49
IFN-γ	0.125844	0.114245	0.112562	0.104351			1.3227	3.3797	0.7673	0.7171			59.69	32.28	13.08	14.63		8.68	4.63	9.72	9.21
TNF-α	0.0350451	0.0367418	0.0311626	0.0322325			0.9052	2.5187	1.3355	1.6			55.51	42.16	30.05	9.29		7.75	3.29	7.55	4.9
							0.7462	1.54	1.6669	1.2181			63.78	50.46	15.99	9.99		5.99	2.49	6.89	2.29
							0.8784	0.787	0.9907	3.387			67.18	44.42	33.93	23.94		11.34	8.24	10.92	9.36
							1.5231	1.3781	0.5677	0.9169			50.64	37.25	17.07	13.62		6.67	7.61	9.86	7.93
the second experiment							0.7055	1.517	0.8351	1.9			49.47	49.12	12.04	7.58		5.74	2.28	8.54	5.88
	4T1						0.9452	1.04	1.1672	1.7818			75.95	53.96	15	6.75		9.62	4.52	6.86	3.29
Intensity (relative units) in serum
	NSD		HSD					3 experimental repeats					T-MDSC in tumour					M-MDSC in tumour
GM-CSF	0.1507	0.1402	0.1314	0.1026									4T1		B16F10			4T1		B16F10
IL-6	0.1529	0.1602	0.1336	0.1209									NSD	HSD	NSD	HSD		NSD	HSD	NSD	HSD
IL-10	0.1576	0.1506	0.1421	0.1508									88	76.03	35.03	47.63		16.43	7.47	26.41	9.09
IL-12p40	0.3712	0.3624	0.4643	0.4787									87.82	64.53	48.89	40.43		17.23	5.36	23.85	14.4
ICAM-1	0.7446	0.7057	0.8916	0.9073									86.47	59.75	39.67	30.95		18.05	9.39	18.3	18.99
IFN-γ	0.1231	0.1026	0.1339	0.1599									90.43	68.69	54.03	44.79		9.38	10.08	21.08	16.99
TNF-α	0.1024	0.0976	0.1254	0.1425									85.13	72.42	51.93	27.42		11.66	4.11	11.17	15.68
													75.92	52.96	45.98	31.99		12.49	5.19	22.68	11.9
	4T1												66.4	46.72	53.64	24.95		19.03	16.37	15.91	18.12
Intensity (relative units) in tumor tissue													64.37	45.66	34.01	45.77		20.36	14.06	13.23	15.07
	NSD		HSD										70.06	39.39	57.9	21.42		14	11.1	26.97	6.72
GM-CSF	0.0664	0.0602	0.0482	0.0417									81.2	60.4	48.18	28.99		13.4	6.02	14.08	8.58
IL-6	0.0557	0.05981	0.0313	0.03026
IL-10	0.1243	0.1353	0.1022	0.0987										3 experimental repeats
IL-12p40	0.1273	0.1125	0.1175	0.1243
ICAM-1	0.3241	0.3573	0.4821	0.5023
IFN-γ	0.1411	0.1567	0.1995	0.2017
TNF-α	0.1041	0.1159	0.1359	0.1479
Figure 3e					Figure 3f					Figure 3g
PMN-MDSC in blood					DCs in spleen					DCs in tumour
4T1		B16F10			4T1		B16F10			4T1		B16F10
NSD	HSD	NSD	HSD		NSD	HSD	NSD	HSD		NSD	HSD	NSD	HSD
85.68	74	21.59	17.25		4.84	5.31	6.08	5.75		4.65	5.45	5.06	4.21
78	70.11	23.02	23.97		5.33	6.01	5.93	4.29		5.21	4.52	4.69	5.25
87.05	89.23	16.84	32.56		4.61	3.46	5.4	6.51		5.98	4.84	5.8	4.92
92.31	90.51	29.72	27.47		4.92	5.78	5.05	5.61		4.69	5.91	4.96	6.33
96.87	80.02	13.37	22.59		2.88	4.66	4.96	4.48		6.43	3.92	3.88	5.46
85.13	94.97	25	15		3.42	5.33	4.3	3.8		6.7	7.8	6.1	6.4
80.02	75.2	34.83	19.07		3.99	3.81	6.28	4.81		7.67	8.02	5.89	6.8
82.19	80.48	31.71	30.46		5.99	5.38	5.75	6.12		2.94	3.87	6.22	3.86
76.84	82.99	14.36	13.59		2.55	3.01	2.96	3.48		3.48	6.76	6.88	6.01
74.1	78.77	20.99	9.56		2.26	2.86	3.3	2.8		5.26	6.35	4.01	5.15
PMN-MDSC in spleen					Mφ in spleen					Mφ in tumour
4T1		B16F10			4T1		B16F10			4T1		B16F10
NSD	HSD	NSD	HSD		NSD	HSD	NSD	HSD		NSD	HSD	NSD	HSD
45.64	40.31	17.19	12.4		5.31	7.44	7.3	7.23		11.38	38.85	28.02	44.95
60.33	38.94	18.79	8.98		9.94	10.33	7.91	10.51		12.22	35.06	30.86	42.93
35.46	36.12	13.27	9.4		6.35	5.91	9.23	5		14.73	34.82	27.94	36.08
34.16	60.02	20.63	24.83		8	8.92	10.07	9.4		20.41	32.87	26.03	34.39
52.53	30.83	10.35	10.15		10.66	12.83	6.64	5.62		18.22	26.98	23.92	24.76
62.75	57.77	9.76	6.47		8.27	7.17	8.05	7.85		24.54	22.99	20.69	39.98
64.96	45.94	27.16	8.37		7.32	6	7.3	8.95		28.72	22.81	17.93	39.06
26.4	44.84	25.53	17.76		5.27	11.87	11.03	9.86		30.59	20.86	15.02	30.37
55.61	50.4	8.95	19.07		9.62	6.8	5.62	7.08		25.51	19.97	13.91	28.74
54.89	58.17	10.76	25.45		6.57	7.66	6.07	6.86		17.52	30.86	18.64	25.38
PMN-MDSC in tumour						3 experimental repeats					3 experimental repeats
4T1		B16F10
NSD	HSD	NSD	HSD
68.28	66.8	18.48	15.81
72.06	55.36	16.06	17.35
71.33	72.22	26.13	12.02
67.69	70.97	28.09	11.31
62.5	67.92	13.51	24.91
69.19	59.99	11.98	12.53
80.32	78.21	24.08	17.98
60.19	68.96	27.04	22.27
55.59	61.91	17.47	21.88
65.7	63.8	19.51	15.27
	3 experimental repeats

## Sheet: Figure 4
						Figure 4e	3 experimental repeats							Figure 4f	3 experimental repeats
Figure 4a,b	3 experimental repeats					IL-12								IL-10
		4t1						NSD		HSD						NSD		HSD
NSD			HSD			4T1	39.0542	48.1083	40.9828	107.148	88.2888	97.2547		4T1	127.021	106.222	87.1674	39.0151	35.0691	28.6241
40.05	38.9	30.28	59.05	49.1	39.98	B16F10	33.0523	46.1233	39.9801	86.3602	74.3802	91.5571		B16F10	90.0958	108.18	97.1533	35.0243	48.0602	40.9416
39.07	58.81	48.2	80.36	69.1	57.55
49.05	65.1	63.4	89.954	72.12	80.2	TNF-α								Arg1
								NSD		HSD						NSD		HSD
		B16F10				4T1	57.8735	76.5384	40.1534	144.205	125.723	114.908		4T1	1.03	0.7728	1.1972	0.4725	0.6547	0.5283
						B16F10	56.0357	65.5732	50.9082	104.238	112.097	128.923		B16F10	1.1349	0.8298	1.0353	0.3823	0.5547	0.496
NSD			HSD
39.05	28.1	37.98	49.05	38.1	50.98	NOS2
38.7	51.63	46.56	74.37	67.49	54.47				NSD		HSD
66.36	50.38	51.55	67.17	76.91	81.94	4T1	1	0.7845	1.2155	2.0821	2.7681	3.8906
						B16F10	0.8245	0.7363	1.4392	2.8107	4.374	3.4681
						Figure 4h	2 experimental repeats
						Number of F4/80+IL-12+ cells per field
								NSD						HSD
						4T1	30	48	39	28	34	56	67	68	73	59	53
						B16F10	20	35	26	34	22	46	72	58	60	48	59
						Number of F4/80+IL-10+ cells per field
								NSD						HSD
						4T1	76	63	57	74	50	48	42	39	46	45	35
						B16F10	68	50	58	51	60	50	32	35	44	38	29
						Number of vessels per field
									NSD						HSD
						4T1	9	10	18	12.5	15	14	16	9	13	11	10
						B16F10	11	6	8	5	15	14	11	6	5	8	9.5
						The second experiment
						Number of F4/80+IL-12+ cells per field
								NSD						HSD
						4T1	28	36	44	32	46	34	61	55	64	47	43	38
						B16F10	19	39	32	34	28	26	35	32	46	49	51	41
						Number of F4/80+IL-10+ cells per field
								NSD						HSD
						4T1	75	52	60	48	59	43	50	44	32	28	46	34
						B16F10	53	44	62	58	57	46	45	51	43	48	36	33
						Number of vessels per field
									NSD						HSD
						4T1	12	10	9	14.5	13.5	6.8	12.5	10	6	5.5	12	7.5
						B16F10	10.5	9	7	4	12	6	14	10	4.5	8	6.5	7

## Sheet: Figure 5
Figure 5a,b	2 experimental repeats									Figure 5c	2 experimental repeats									Figure 5d	2 experimental repeats									Figure 5e,f	2 experimental repeats
	blood					blood				spleen					spleen					Tumour										4T1		B16F10			4T1		B16F10
	4t1					B16F10					4T1					b16f10					4T1					b16f10				KI67(AU)					KI67(AU)
	CD4+ T cell		CD8+ T cell			CD4+ T cell		CD8+ T cell			CD4+ T cell		CD8+ T cell			CD4+ T cell		CD8+ T cell			CD4+ T cell		CD8+ T cell			CD4+ T cell		CD8+ T cell		CD4+ T cell					CD8+ T cell
NSD	HSD	NSD	HSD		NSD	HSD	NSD	HSD		NSD	HSD	NSD	HSD		NSD	HSD	NSD	HSD		NSD	HSD	NSD	HSD		NSD	HSD	NSD	HSD		NSD	HSD	NSD	HSD		NSD	HSD	NSD	HSD
6.67	13.24	2.99	8.18		9.25	12.69	3.79	8.06		5.73	9.69	4.94	8.24		10.72	10.09	3.79	9.56		1.31	2.55	1.36	2.06		1.91	2.96	1.35	3.8		21.6	16.5	13.4	24		14	18.7	20	23
4.92	14.67	4.18	7.1		9.81	13.99	6.5	8.9		6.29	11.89	6	6.43		9.56	15.87	6	8.87		2	3.22	0.9	2.9		1.61	2.51	2.7	3.02		10.4	18.8	20.8	21		12.9	20	19	22.5
3.35	10.07	2.86	9.02		7.84	11.98	5.36	6.22		4.42	9.44	5.7	4.89		6.84	13.32	3.36	7.23		1.53	1.96	1.76	3.79		1.5	2.3	1.06	2.5		16	23.6	14	22		13.1	22	18.7	21.5
9.6	13.32	4.99	9.56		8.65	13.06	5.71	7.96		7.63	7.56	2.68	7.6		8.79	9.09	5.79	6.26		1.7	2.76	1.04	2.3		1.04	2.83	1.54	3.69		22.8	20.2	15	19		16	23.7	12	20
8.21	16.4	6.18	8.95		9.81	14.82	4.2	9.07		5.65	8.89	3.23	5.9		9.08	8.87	4	5.87		0.89	2.14	2.6	2.9		2.03	2.26	0.45	2.76		18.3	23	15.2	26		13.7	23.1	16.2	19.8
4.46	12.36	4.57	6.65		6.15	11.45	6.99	11.56		6.15	7.79	4.36	9.1		6.51	12.1	8.77	4.32		0.79	2.26	1.13	3.17		0.79	2.13	2.01	2.63		18.3	21.2	12.5	18.7		18	14.9	13.5	19
13.32	9.05	9.48	11		13.3	16.64	9.17	11.98		9.35	12.34	9.43	9.22		11.6	11.09	2.31	10.03		3.53	3.99	2.36	4.06		1.53	2	2.86	3.67		12.4	26.9	16	18.5		12.1	25.3	14.5	21.1
5.59	12.3	8.61	9.04		14.1	9.86	8.54	14.66		10.56	14.46	4.19	6.55		9.59	9.59	6.65	7.11		2.68	2.74	1.53	3.28		1.7	1.88	1.04	1.3		19.5	25.1	10.2	20		16.8	19.4	15.1	17.7
12.19	14.37	3.18	5.94		5.74	7.86	7.06	6.93		8.88	13.79	7.18	8.84		4.98	8.1	2.94	8.69		0.59	1.17	1.59	2.08		0.89	2.18	0.6	1.9		12.8	24.6	19	17		21.1	25	12	17
14.43	10.34	4.16	4.64		4.77	8.48	5.87	6.43		4.12	6.71	3.34	7.05		4.42	9.9	5.65	7.17		0.49	1.29	0.45	1.16		0.79	1.3	1.13	3.17		15.7	23.7	17.4	22.7		21.3	20.5	12.6	16.1
Figure 5g	2 experimental repeats				Figure 5h	2 experimental repeats				Figure 5i	2 experimental repeats				Figure 5j	2 experimental repeats
	Spleen					Tumour					Spleen					Tumour
	4T1					4T1				IFN-γ+CD8+T					IL-17+ cells in CD4+ T cells
IFN-γ+CD4+		Foxp3+Treg			IFN-γ+CD4+		Foxp3+Treg			4T1		B16F10			4T1		B16F10
NSD	HSD	NSD	HSD		NSD	HSD	NSD	HSD		NSD	HSD	NSD	HSD		NSD	HSD	NSD	HSD
5.21	10.21	12.45	6.23		4.68	9.56	16.9	8.89		9.56	18.1	11.82	21.18		5.73	10	6.2	16
4.21	11.2	18.97	14.55		7.98	16.7	19.87	5.24		13.21	20.26	8.31	14.37		2.6	11	10	11.5
3.55	11.8	17.01	8.31		10.56	12.1	18.8	10.06		11.55	21.3	17.02	15.5		7.5	8.05	8	13
7.32	12.7	13.59	10.22		3.23	8.01	18.64	16.9		7.62	16.9	12.89	14.44		10.21	7.6	9.9	12.5
5.65	7.45	6.22	3.97		5.89	17.66	10.32	11.21		5.65	15.45	15.06	18.89		4.15	11.9	10.7	8.2
2.01	11.89	11.32	12.06		6.45	15.22	13.01	14.34		6.31	10.89	20.76	16.48		3.2	12.5	7	13.5
9.45	15.15	15.85	4.27		2.54	15.96	7.73	6.01		15.88	12.17	14.86	23.48		1.59	10.79	4.26	15.48
8.24	13.56	14.44	10.12		3.2	10.91	9.55	7.83		12.25	13.55	9.78	20.42		8.92	8.99	9.32	14.29
7.57	8.37	7.15	5.91		8.81	7.59	15.18	7.93		6.69	8.65	12.92	19.87		9.61	5.98	8.13	9.09
8.67	4.84	19.13	7.98		4.41	6.16	18.84	12.23		4.16	14.13	14.6	13.47		3.94	9.49	5.55	15.38
											tumour
B16F10					B16F10					IFN-γ+CD8+T					TNF-α+cells in TH17 cells
IFN-γ+CD4+		Foxp3+Treg			IFN-γ+CD4+		Foxp3+Treg			4T1		B16F10			4T1		B16F10
NSD	HSD	NSD	HSD		NSD	HSD	NSD	HSD		NSD	HSD	NSD	HSD		NSD	HSD	NSD	HSD
6.38	12.46	20.45	11.65		7.23	14.23	36.92	21.18		14.5	22.3	7.53	23.8		7.2	9.17	1.61	12.01
7.68	9.86	19.65	15.22		14.65	16.06	43.23	28.37		10.18	24.09	18.68	16.82		3.9	14.6	5.4	8.7
5.99	12.56	23.35	9.76		10.67	19.89	29.33	24.14		13.66	25.89	9.94	25.14		5.6	13.3	7.71	9.21
9.58	11.14	18.66	10.69		5.23	18.01	26.92	21.18		11.53	20.32	12.8	17.8		4.9	7.1	3.2	12.9
5.04	8.42	25.65	12.36		9.88	7.79	33.23	18.36		9.36	19.65	15.42	27.42		3.2	8.3	5.72	10.6
8.55	7.12	22.01	7.89		6.06	8.76	32.32	30.14		16.88	16.54	14.14	19.14		1.6	8	8.83	9.8
13.53	5.53	29.32	17.03		8.57	13.72	45.77	23.85		23.37	14.89	15.84	29.14		5.8	5.4	4.9	7.41
10.87	16.38	26.06	19.54		12.08	19.77	40.43	20.93		18.49	15.3	19.76	15.77		4.21	6.7	7.2	9.02
4.52	13.98	16.48	14.53		7.79	11.65	42.71	23.08		10.34	28.6	17.39	13.87		3.8	11.01	4.81	8.32
9.73	14.26	15.47	8.27		10.93	9.64	28.97	23.85		8.86	19.5	12.12	14.14		2.5	9.6	3.1	8.6
The second experiment
Figure 5a,b										Figure 5c										Figure 5d										Figure 5e,f
	blood					blood				spleen					spleen					Tumour										4T1		B16F10			4T1		B16F10
	4t1					B16F10					4T1					b16f10					4T1					b16f10				KI67(AU)					KI67(AU)
	CD4+ T cell		CD8+ T cell			CD4+ T cell		CD8+ T cell			CD4+ T cell		CD8+ T cell			CD4+ T cell		CD8+ T cell			CD4+ T cell		CD8+ T cell			CD4+ T cell		CD8+ T cell		CD4+ T cell					CD8+ T cell
NSD	HSD	NSD	HSD		NSD	HSD	NSD	HSD		NSD	HSD	NSD	HSD		NSD	HSD	NSD	HSD		NSD	HSD	NSD	HSD		NSD	HSD	NSD	HSD		NSD	HSD	NSD	HSD		NSD	HSD	NSD	HSD
6.62	11.97	3.07	7.58		10.47	11.92	4.28	8.14		6.78	12.45	2.12	9.96		5.51	14.55	4.24	9.75		1.46	2.7	1.48	2.14		2.61	3.37	1.99	4.02		20.4	17.49	15.54	25.68		23.2	21.6	15.5	21.3
5.87	14.37	5.3	9.45		11.11	13.15	7.34	10.989		10.22	14.36	6.56	7.21		4.33	12.36	6.72	8.04		2.24	3.41	0.98	2.61		1.94	2.86	3.18	2.2		10.75	18.92	22.12	26.47		21.5	24.6	13.84	26.8
3.31	9.86	2.94	10.51		8.88	11.26	6.05	9.28		12.34	5.45	7.22	4.57		4.89	11.05	3.76	7.37		1.71	2.07	2.01	1.94		0.81	1.82	1.75	2.65		18.08	25.01	16.24	23.54		19.5	28.9	11.41	30.1
13.05	8.13	13.03	9.47		9.8	12.27	6.45	13.06		4.34	8.99	4.34	3.88		7.22	6.54	7.48	6.38		2.9	3.92	1.13	2.39		1.25	3.22	0.91	1.91		23.76	16.41	15.4	20.33		16.7	22.2	15.33	18.9
9.13	16.07	7.36	9.39		11.31	13.93	4.74	9.16		5.16	14.78	2.56	6.89		6.23	7.89	4.48	5.98		0.99	2.26	2.83	3.01		2.45	2.57	0.53	3.92		19.67	21.38	17.63	28.82		14	26.7	12.41	20.2
4.41	12.11	4.7	11.98		6.96	10.76	7.89	15.67		7.89	8.75	3.22	8.22		3.09	9.02	8.82	4.4		0.78	2.39	1.23	3.29		1.95	3.42	2.37	2.78		20.67	22.47	14.5	23.56		15.4	24.1	18.9	18.44
8.88	10.78	9.57	12.22		9.6	15.96	12.57	12.34		6.22	9.66	5.49	5.01		7.34	8.67	3.64	9.43		2.64	4.24	3.04	4.03		1.85	2.78	3.07	1.89		17.01	27.51	18.56	19.79		13.3	16.3	13.22	17.6
5.54	12.07	8.88	9.51		7.52	9.45	9.84	14.1		3.01	11.36	4.89	6.26		10.33	6.01	7.6	7.4		1.32	2.92	2.94	3.43		2.75	4.14	1.22	1.37		22.03	26.6	11.83	21.4		20.3	17.6	11.23	19.18
12.08	7.11	6.27	6.24		6.63	7.35	8.13	6.14		8.12	12.45	3.34	5.13		6.32	5.88	3.36	9.84		1.79	1.75	0.64	2.18		1.07	2.48	0.7	2.01		15.46	24.07	18.04	18.19		9.84	16.2	14.55	14.66
13.31	10.15	4.29	8.88		5.51	7.94	6.76	9.63		5.44	6.22	2.89	9.52		8.66	7.03	6.46	7.46		0.62	1.37	0.73	1.21		1.95	1.08	1.53	3.36		17.74	25.12	19.18	19.28		11.5	13.3	16.88	20.21
Figure 5g					Figure 5h					Figure 5i					Figure 5j
	Spleen					Tumour					Spleen					Tumour
	4T1					4T1				IFN-γ+CD8+T					IL-17+ cells in CD4+ T cells
IFN-γ+CD4+		Foxp3+Treg			IFN-γ+CD4+		Foxp3+Treg			4T1		B16F10			4T1		B16F10
NSD	HSD	NSD	HSD		NSD	HSD	NSD	HSD		NSD	HSD	NSD	HSD		NSD	HSD	NSD	HSD
5.93	10.82	15.06	7.97		5.25	10.21	20.12	9.65		10.34	19.45	9.34	5.33		6.93	11.6	6.75	15.68
3.79	11.87	20.95	16.62		4.87	12.32	18.76	3.24		14.22	21.22	2.13	6.13		3.14	10.76	10.9	11.27
4.04	12.5	20.58	10.63		8.65	9.06	17.56	12.45		6.78	17.54	4.41	15.67		9.07	9.33	8.72	17.74
7.34	10.46	16.44	13.08		2.88	8.55	8.86	15.22		7.22	13.21	3.21	10.22		8.35	8.81	9.79	12.25
6.44	7.89	7.52	5.081		3.54	8.21	10.22	7.87		5.44	9.78	6.55	12.56		5.02	13.92	11.66	8.036
2.29	12.6	18.69	12.43		9.07	7.66	9.31	10.35		6.91	11.34	7.22	8.11		3.87	14.61	7.63	13.23
8.88	13.21	16.37	5.51		7.22	5.44	12.13	13.61		8.72	10.67	8.15	9.55		2.93	15.52	4.68	18.19
9.48	14.52	17.65	10.08		5.34	6.79	11.58	7.34		9.51	8.99	3.99	6.88		10.19	10.44	12.24	14.01
7.72	8.95	8.73	7.64		6.35	5.02	8.34	8.52		4.87	13.46	5.67	7.22		9.73	6.94	8.93	8.91
9.08	7.18	19.37	9.31		3.98	7.12	16.76	6.76		8.26	12.31	6.45	8.09		4.81	13.02	7.1	12.09
B16F10					B16F10					IFN-γ+CD8+T					TNF-α+cells in TH17 cells
IFN-γ+CD4+		Foxp3+Treg			IFN-γ+CD4+		Foxp3+Treg			4T1		B16F10			4T1		B16F10
NSD	HSD	NSD	HSD		NSD	HSD	NSD	HSD		NSD	HSD	NSD	HSD		NSD	HSD	NSD	HSD
5.26	19.78	23.44	9.01		8.97	15.08	39.14	25.63		12.33	25.87	6.58	29.87		8.06	9.35	9.93	12.77
6.98	17.32	25.67	17.33		16.17	17.02	42.82	34.33		9.87	24.14	17.45	23.46		4.37	14.89	5.48	8.53
10.22	15.62	15.66	12.34		10.23	21.08	31.08	28.21		11.34	19.32	7.88	16.85		10.27	13.57	9.25	9.83
8.97	16.86	17.85	14.32		6.49	18.09	28.54	25.63		18.21	15.66	9.76	15.26		5.49	7.24	3.84	11.64
12.31	14.55	18.22	15.99		12.25	10.26	25.22	21.22		10.01	17.88	10.22	17.88		3.58	9.47	4.86	10.39
5.78	11.23	15.96	20.46		7.51	9.29	34.26	31.47		13.22	23.44	19.87	14.02		2.79	8.16	9.6	9.6
4.35	9.78	19.22	15.26		11.75	14.72	46.1	29.21		19.56	21.34	16.43	23.41		7.5	6.51	5.28	7.26
5.78	8.34	14.51	10.09		15.17	21.21	43.38	19.63		20.98	16.77	14.02	26.42		9.72	6.83	7.64	9.84
7.22	10.22	16.89	11.09		9.77	12.5	41.82	28.27		16.88	14.68	12.14	18.78		6.26	13.23	5.77	10.15
8.13	7.66	18.22	19.14		14.71	10.35	31.08	27.21		14.23	18.65	13.42	19.32		4.8	9.79	3.72	8.43

## Sheet: Figure 6
	Figure 6b	3 experimental repeats					Figure 6c	3 experimental repeats
	4T1						4T1
	Tumour weight (g)									NSD											HSD										NSD+PD-1 Ab									HSD+PD-1 Ab
	NSD	HSD	NSD+PD-1 Ab	HSD+PD-1 Ab		Day 4	0.32	0.45	0.385	0.501	0.159	0.123	0.313	0.487	0.433	0.414	0.36	0.49	0.45	0.199	0.203	0.566	0.501	0.489	0.391	0.379	0.28	0.55	0.415	0.663	0.785	0.124	0.095	0.221	0.506	0.392	0.26	0.58	0.421	0.667	0.123	0.096	0.551	0.487	0.573	0.311
	2.635	2.11	1.718	1.26		Day 8	0.35	0.7	0.89	0.647	0.55	1.078	0.987	0.425	0.512	0.488	0.537	0.46	0.53	0.626	0.705	0.751	0.809	0.371	0.408	0.258	0.512	0.246	0.668	0.55	0.85	0.601	1.01	0.725	0.451	0.506	0.25	0.578	0.701	0.546	0.477	0.967	0.805	0.602	0.317	0.302
	2.51	1.651	1.775	1.379		Day 12	1.12	1	0.78	1.38	0.94	1.044	0.652	0.885	1.301	1.203	0.685	0.753	1.08	0.86	1.22	0.36	0.512	1.071	1.14	0.907	1.1	0.811	0.61	0.72	1.231	0.346	1.078	0.667	0.713	0.905	0.62	0.45	0.78	0.683	0.97	0.441	0.301	0.623	0.879	0.531
	2.635	1.751	1.551	1.251		Day 16	1.431	1.89	1.12	1.38	1.52	0.801	1.766	1.703	1.631	0.902	0.92	1.24	0.78	1.005	1.08	1.348	0.634	0.722	1.287	1.067	0.67	0.82	1.59	0.971	1.262	1.154	0.521	0.701	1.089	1.207	0.85	0.66	0.78	0.71	0.55	1.21	0.456	0.381	0.671	0.901
	2.331	1.648	1.539	1.013			B16F10
	2.217	1.721	1.44	1.032							NSD										HSD										NSD+PD-1 Ab									HSD+PD-1 Ab
	2.168	1.363	1.319	0.98		Day 4	0.3	0.221	0.291	0.672	0.312	0.741	0.563	0.272	0.452	0.251	0.44	0.32	0.22	0.326	0.561	0.218	0.601	0.271	0.198	0.281	0.41	0.33	0.384	0.374	0.468	0.211	0.489	0.256	0.432	0.388	0.42	0.22	0.36	0.333	0.489	0.231	0.269	0.341	0.475	0.176
	2.174	1.212	1.057	0.649		Day 8	0.76	0.66	1	0.961	0.763	0.514	0.821	0.461	1.31	1.24	0.55	0.43	0.86	0.613	1.261	1.091	0.321	0.419	0.301	0.466	0.56	0.75	0.62	0.643	0.896	0.452	0.397	0.776	0.676	0.541	0.34	0.6	0.49	0.476	0.787	0.321	0.554	0.289	0.621	0.531
	2	1	1.028	0.524		Day 12	1.162	0.85	1.624	1.3	0.75	1.87	0.569	1.521	1.02	0.721	1.12	0.61	0.79	1.3	0.75	0.831	0.569	0.421	1.02	0.921	0.68	0.976	1.02	0.858	1.231	0.466	0.601	1.091	0.901	0.781	0.56	0.61	0.71	0.626	0.947	0.432	0.368	0.887	0.705	0.401
	1.721	0.994	0.619	0.59		Day 16	2.56	1.8	2.1	1.687	1.456	2.36	0.89	2.09	1.712	1.85	1.2	1.72	0.89	1.53	1.89	0.721	0.662	0.991	1.42	1.32	1.23	1.624	0.89	1.213	1.981	0.577	0.992	1.342	1.546	0.686	0.85	0.36	1.52	0.576	1.313	0.568	0.226	0.697	1.034	0.952
	1.63	0.894	1.593	0.943
	B16F10
	Tumour weight (g)
	NSD	HSD	NSD+PD-1 Ab	HSD+PD-1 Ab
	3.7422	2.538	2.844	1.885
	3.9608	2.49	2.276	1.457
	4.059	2.147	2.301	1.421
	3.878	2.35	2.272	1.582
	3.312	2.01	2.362	1.21
	3.482	2.477	2.351	0.942
	2.851	1.804	2.041	1.006
	3.26	1.601	1.812	1.171
	2.882	1.736	1.45	0.779
	2.698	1.218	1.09	0.735
	Figure 6e	3 experimental repeats									Figure 6f	3 experimental repeats
	4T1										B16F10
		CD4+				CD8+						CD4+				CD8+
	NSD	HSD	NSD+PD-1 Ab	HSD+PD-1 Ab	NSD	HSD	NSD+PD-1 Ab	HSD+PD-1 Ab			NSD	HSD	NSD+PD-1 Ab	HSD+PD-1 Ab	NSD	HSD	NSD+PD-1 Ab	HSD+PD-1 Ab
	2	3.52	3.36	5.96	1.22	1.89	1.76	3.06			1.96	3.41	3.26	6.01	1.07	1.64	1.95	3.06
	2.66	4.1	4.26	5.33	1.77	2.32	2.78	3.89			2.44	4	4.33	5.44	1.6	2.66	2.78	3.89
	2.89	3.66	3.87	5.44	1.64	2	2.51	3.52			2.76	3.76	3.73	5.12	1.3	2.33	2.46	3.68
	2.44	3.79	3.56	5.77	1.53	2.46	2.42	3.66			2.34	2.69	3.34	5.66	1.23	2.23	2	2.44
	2.39	2.44	3.01	5.51	1.42	1.77	1.95	3.71			2.38	2.54	3.03	5.41	1.44	1.89	2.16	3.44
	2.58	3.56	3.21	4.99	0.66	1.64	1.89	2.66			2.68	2.32	3.31	4.89	0.56	1.23	1.88	3.01
	1.67	2.62	2.56	4.76	0.52	1.52	1.66	2.46			1.57	2.31	2.46	4.77	0.66	1.35	1.96	2.67
	1.88	3.22	2.79	4.21	0.79	1.02	1.71	2.01			1.78	3	2.66	4.32	0.77	1.66	1.45	2.88
	1.99	2.69	2.61	4.01	0.88	1.16	1.13	2.12			1.82	2.52	2.51	4.01	0.79	1.89	1.66	2.56
	2.21	2.88	2.73	3.89	1.07	1.21	1.21	2.23			2.1	2.66	2.62	3.88	0.89	1.74	1.55	2.73

## Sheet: Figure 7
Figure 7b	3 experimental repeats			Figure 7c	3 experimental repeats				Figure7d	3 experimental repeats				Figure7f	3 experimental repeats
															4T1 model									B16F10 model
(-)	NaCl								NF-κB activity (OD)					Relative level of mRNA expression									Relative level of mRNA expression
0.864	2.911			1.129	0.903	29.258	3.968		0.4	0.33	0.6	0.35				ATF2			NFAT5				ATF2			NFAT5
1.128	2.647			0.871	1.097	26.935	4.387		0.29	0.39	0.44	0.329		NSD	1.2869	0.9097	0.8034	0.8284	0.7608	1.4108		NSD	1.1521	0.9064	0.9415	0.9908	0.8679	1.1413
1.008	3.039			1	1.258	31.613	4.935		0.35	0.28	0.68	0.3		HSD	0.835	0.7847	1.308	1.8715	2.2098	2.963		HSD	0.8679	1.1876	1.2641	2.0117	3.028	2.86
Figure7g	3 experimental repeats							Figure7h	3 experimental repeats				Figure7i	3 experimental repeats
													p38/GAPDH					NFAT5/GAPDH
	4t1 model			B16F10 model				(-)	NaCl				1.052	0.557	0.967	0.359		0.935	0.767	1.311	0.41
0.814	1.037	1.142	0.866	1.128	1.006	NSD		0.82	2.109				1.01	0.535	0.928	0.345		0.981	0.858	1.376	0.43
2.109	2.254	2.575	4.463	4.116	3.814	HSD		1.037	2.254				0.937	0.496	0.86	0.32		1.084	0.908	1.52	0.476
								1.142	2.575
Figure 7b
Figure 7c
Figure 7g
Figure 7h							Uncropped and unprocessed scans of Figure 7h
Figure 7i

## Sheet: Figure 8
Figure 8b	3 experimental repeats				Figure 8c	3 experimental repeats				Figure 8d	3 experimental repeats				Figure 8f	3 experimental repeats
Macrophage(%)						iNOS				IL-10
40.3	33.89	70.91	46.06		0.807	0.9501	5.4803	1.8986		109.467	129	77.989	98		0.915	1.059	54.139	7.558
28.9	30.25	53.62	50.02		1.1563	1.1	3.3053	2.5063		120.98	107.004	69.003	97.4		1.098	1.271	64.967	9.07
36.5	38.3	61.1	44.2		1.0367	0.8099	4.8964	2.0219		138.435	119.008	54.231	88.232		0.988	0.996	58.47	8.163
					IL-12					Arg1
					52.443	45.002	138	78.027		0.8622	0.9501	0.5978	0.8519
					40.98	40.01	109.923	89.142		0.8435	1	0.4358	0.9322
					45.438	58.966	130.23	74.214		1.2943	1.2386	0.4611	0.7848
					TNF-α
					55.873	56.701	128.036	81.267
					61.264	64.8	139.837	77.321
					45.239	41.401	115.721	89.532
Figure 8g	3 experimental repeats				Figure 8h	3 experimental repeats
NF-κB activity (OD)
					0.993	0.74	3.431	0.186
0.48	0.43	0.66	0.45		1.183	0.627	3.74	0.203
0.32	0.32	0.54	0.29		0.824	0.684	3.191	0.173
0.39	0.3	0.78	0.39
Figure 8e
Figure 8h											Uncropped and unprocessed scans of Figure 8h

## Sheet: Supplementary Figure 1
Supplementary Figure 1a			2 experimental repeats
	4T1				4T1
Female BALB/c mice				Male BALB/c mice
NSD	HSD			NSD	HSD
10.01	20.09			10.5	29.1
15.05	25.96			11.68	22.06
7	18			15.5	17
15.5	15.12			17.01	30.12
8.09	25.9			9.5	16
	21.03				19.9
Supplementary Figure 1b			2 experimental repeats
	B16F10				B16F10
Female C57BL/6J mice				Male C57BL/6J mice
NSD	HSD			NSD	HSD
16.5	34.21			13.01	21.04
10.1	30.02			16.5	29.91
13.02	16			19.13	28
8.96	21.89			15	32.12
8.01	17.07			14.11	17
	25.03				25.06
The second experiment
Supplementary Figure 1a
	4T1				4T1
Female BALB/c mice				Male BALB/c mice
NSD	HSD			NSD	HSD
12.3	20.8			12.3	21.2
14.5	21.3			10.1	19.5
8	17.5			16.9	13.9
16.8	14.2			19.4	20.4
9	22.3			11.2	17.1
6.8	20.6			7.6	23.8
Supplementary Figure 1b
	B16F10				B16F10
Female C57BL/6J mice				Male C57BL/6J mice
NSD	HSD			NSD	HSD
17.5	25.6			16.6	26.8
9.6	28.7			13.5	24.2
15.7	13.1			18.6	25.4
10.2	18.9			14.2	23.9
9.4	16.5			21.3	17.1
7.2	17.3			17.6	20.2

## Sheet: Supplementary Figure 2
Supplementary Figure 2a			2 experimental repeats
	Food intake
	Female Bab/c mice
					NSD										HSD										NSD+4T1 tumour									HSD+ 4T1 tumour
Day 4	4.983	4.851	4.719	4.631	4.542	3.837	3.969	4.101	4.19	4.278	6.656	6.479	6.302	6.185	6.067	5.124	5.301	5.478	5.596	5.713	5.07	4.936	4.801	4.711	4.622	3.904	4.038	4.173	4.263	4.352	6.648	6.059	6.295	6.177	5.118	6.471	5.295	5.471	5.589	5.707
Day 8	5.096	4.961	4.826	4.736	4.645	3.924	4.059	4.194	4.285	4.375	6.78	6.6	6.42	6.3	6.18	5.22	5.4	5.58	5.7	5.82	3.904	4.038	4.173	4.263	4.622	5.07	4.936	4.801	4.711	4.352	6.678	6.087	6.324	6.206	5.142	6.501	5.319	5.496	5.615	5.733
Day 12	3.959	4.095	4.232	4.323	4.414	5.142	5.005	4.869	4.778	4.687	6.704	6.526	6.348	6.23	6.111	5.162	5.34	5.518	5.636	5.755	4.98	4.848	4.715	4.627	4.539	3.834	3.966	4.099	4.187	4.275	5.1	5.27	5.384	5.497	4.93	6.234	6.404	5.837	6.064	5.95
Day 16	5.195	5.057	4.919	4.827	4.735	3.999	4.137	4.275	4.367	4.459	5.191	5.37	5.549	5.669	5.788	6.743	6.564	6.385	6.265	6.146	4.912	4.782	4.651	4.564	4.477	3.782	3.912	4.043	4.13	4.217	6.291	5.734	5.957	5.845	4.843	6.124	5.01	5.177	5.289	5.4
	Male BAB/c mice
					NSD										HSD										NSD+4T1 tumour									HSD+ 4T1 tumour
Day 4	4.299	4.443	4.538	4.634	4.92	4.156	5.398	5.255	5.111	5.016	6.893	6.71	6.527	6.405	6.283	5.307	5.49	5.673	5.795	5.917	5.56	5.412	5.264	5.166	5.068	4.28	4.428	4.576	4.674	4.772	6.95	5.843	5.966	6.458	6.335	5.351	5.535	5.72	6.765	6.581
Day 8	5.65	5.5	5.35	5.25	5.15	4.35	4.5	4.65	4.75	4.85	7.246	5.963	6.091	6.22	6.604	5.578	5.771	7.053	6.861	6.733	4.213	4.359	4.504	4.601	4.988	5.473	5.327	5.182	5.085	4.698	7.127	5.992	6.118	5.866	6.938	6.748	5.676	6.622	6.496	5.487
Day 12	5.884	5.728	4.686	4.843	4.947	5.051	5.571	5.467	5.363	4.53	5.662	5.857	6.052	6.183	6.313	7.354	7.159	6.964	6.833	6.703	4.264	4.411	4.558	4.656	4.754	5.538	5.391	5.244	5.146	5.048	7.014	5.897	6.021	6.517	6.393	5.4	5.586	5.773	6.828	6.641
Day 16	5.97	5.811	5.653	5.547	5.441	4.596	4.755	4.913	5.019	5.125	7.611	7.409	7.206	7.072	6.937	5.859	6.062	6.264	6.398	6.533	5.387	5.244	5.101	5.005	4.91	4.147	4.29	4.433	4.529	4.624	7.046	5.923	6.048	6.547	6.422	5.424	5.612	5.799	6.859	6.671
	Female C57BL/6J mice
					NSD										HSD										NSD+B16F10 tumour									HSD+ B16F10 tumour
Day 4	6.864	6.374	5.884	5.393	6.619	2.942	3.432	3.922	4.413	3.187	9.947	4.263	4.974	5.684	6.395	9.237	8.526	7.816	9.592	4.618	7.175	6.663	6.15	5.638	6.919	3.075	3.588	4.1	4.613	3.331	9.965	9.253	8.542	7.83	9.609	4.271	4.983	5.694	6.406	4.627
Day 8	7.269	6.75	3.115	3.634	4.154	6.23	5.711	7.009	4.673	3.375	10.854	10.079	9.304	8.528	10.467	4.652	5.427	6.202	6.978	5.039	3.635	4.154	4.674	3.375	7.011	3.116	7.27	6.751	6.232	5.712	10.417	4.465	5.209	5.953	6.697	9.673	8.929	8.185	10.045	4.837
Day 12	7.179	3.59	4.102	4.615	3.333	3.077	6.666	6.154	5.641	6.923	4.874	5.687	6.499	7.312	5.281	11.374	10.561	9.749	8.936	10.967	6.607	6.135	5.663	5.191	6.371	2.831	3.303	3.775	4.247	3.067	10.566	9.811	9.056	8.302	10.188	4.528	5.283	6.038	6.792	4.906
Day 16	7.336	3.26	6.521	5.977	7.608	7.064	3.804	4.347	4.891	3.532	12.219	11.346	10.474	9.601	11.783	5.237	6.11	6.982	7.855	5.673	3.147	3.596	5.394	4.945	6.068	2.697	6.293	5.844	4.046	2.922	4.487	5.235	5.982	6.73	4.861	10.469	9.721	8.974	8.226	10.095
	Male C57BL/6j mice
					NSD										HSD										NSD+B16F10 tumour									HSD+ B16F10 tumour
Day 4	5.024	4.408	6.62	5.351	4.815	5.886	5.618	5.083	4.28	6.421	8.252	7.036	7.62	6.872	8.399	8.017	7.254	6.108	9.163	7.636	5.026	5.404	6.22	4.995	6.105	5.827	5.272	4.44	6.66	5.55	8.072	7.338	7.58	6.896	8.429	8.046	7.279	6.13	9.195	7.663
Day 8	5.69	6.72	5.01	5.807	5.226	6.387	6.097	5.516	4.645	6.968	8.8	9.36	7.12	7.584	9.269	8.848	8.005	6.741	10.112	8.427	5.5	5.012	6.46	5.0913	6.222	5.939	5.374	4.525	6.788	5.657	9.062	8.646	8.01	7.715	9.43	9.002	8.144	6.858	10.287	8.573
Day 12	6.612	6.465	5.32	6.132	5.518	6.745	6.438	5.825	4.905	7.358	8.7	9.05	8.12	7.76	9.485	9.054	8.191	6.898	10.347	8.623	6.68	5.11	5.61	5.22	6.38	6.09	5.51	4.64	6.96	5.8	8.453	7.36	8.99	7.441	9.094	8.681	7.854	6.614	9.921	8.268
Day 16	6.99	6.12	5.52	6.21	5.589	6.831	6.52	5.899	4.968	7.452	9.2	8.99	8.13	7.895	9.65	9.211	8.334	7.018	10.527	8.773	5.04	5.51	6.31	5.058	6.182	5.901	5.339	4.496	6.744	5.62	8.042	7.722	8.55	7.294	8.915	8.5102	7.699	6.484	9.726	8.105
Supplementary Figure 2b			2 experimental repeats
	Water intake
	Female Bab/c mice
					NSD										HSD										NSD+4T1 tumour									HSD+ 4T1 tumour
Day 4	5.078	4.715	4.352	3.99	4.896	2.176	2.539	2.902	3.264	2.358	7.168	5.298	4.363	4.986	5.61	8.103	7.48	6.856	8.415	4.051	5.212	4.84	4.468	4.095	5.026	2.234	2.606	2.978	3.351	2.42	7.222	8.164	7.536	6.908	8.478	5.338	4.396	5.024	5.652	4.082
Day 8	5.208	4.836	2.604	2.976	3.348	2.418	4.464	4.092	5.022	2.232	7.82	5.78	4.76	5.44	6.12	8.84	8.16	7.48	9.18	4.42	5.366	4.983	4.6	4.216	5.175	2.3	2.683	3.066	3.45	2.491	7.501	8.48	7.828	7.175	8.806	5.545	4.566	5.218	5.871	4.24
Day 12	5.352	4.97	2.676	3.058	3.441	2.485	4.588	4.205	5.161	2.294	8.004	9.048	8.352	7.656	9.396	5.916	4.872	5.568	6.264	4.524	4.424	2.212	2.528	2.844	2.054	4.108	3.792	3.476	4.266	1.896	5.347	4.403	5.032	5.661	4.089	7.234	8.177	7.548	6.919	8.492
Day 16	5.74	5.33	4.92	4.51	5.535	2.46	2.87	3.28	3.69	2.665	8.254	9.33	8.612	7.895	9.689	6.1	5.024	5.742	6.459	4.665	4.088	2.044	2.336	2.628	1.898	3.796	3.504	3.212	3.942	1.752	4.992	4.111	4.698	5.286	3.817	6.754	7.635	7.048	6.46	7.929
	Water intake
	Male Bab/c mice
					NSD										HSD										NSD+4T1 tumour									HSD+ 4T1 tumour
Day 4	3.924	4.142	3.488	5.232	4.796	4.578	5.668	3.052	5.45	3.27	7.098	8.676	8.281	7.493	6.31	9.464	10.253	5.521	9.859	5.915	3.903	4.771	4.554	4.12	3.47	5.204	5.638	3.036	5.421	3.253	6.885	8.415	8.033	7.268	6.12	9.18	9.945	5.355	9.563	5.738
Day 8	4.02	4.244	3.574	5.36	4.914	4.69	5.807	3.127	5.584	3.35	5.679	10.141	6.085	7.707	6.49	9.736	10.547	7.302	8.924	8.519	3.954	4.832	4.613	4.173	3.514	5.272	5.711	3.075	5.491	3.295	10.127	5.453	9.738	5.843	6.232	9.348	7.011	8.569	8.18	7.401
Day 12	4.179	6.036	3.25	5.804	3.482	4.411	3.714	5.572	5.107	4.875	7.383	9.023	8.613	7.793	6.562	9.844	10.664	5.742	10.254	6.152	5.343	2.877	5.138	3.083	3.288	4.932	3.699	4.521	4.316	3.905	9.949	5.357	9.566	5.74	6.122	9.184	6.888	8.418	8.036	7.27
Day 16	4.224	4.458	3.754	5.632	5.162	4.928	6.101	3.285	5.866	3.52	9.988	10.82	5.826	10.404	6.242	7.491	9.155	8.739	7.907	6.658	3.327	4.067	3.882	3.512	2.958	4.436	4.806	2.588	4.621	2.773	6.705	8.195	7.823	7.078	5.96	8.94	9.685	5.215	9.313	5.588
	Water intake
	Female C57BL/6J mice
					NSD										HSD										NSD+B16F10 tumour									HSD+ B16F10 tumour
Day 4	5.334	5.547	5.12	4.694	5.76	3.2	2.987	3.414	3.84	2.774	12.915	8.423	7.861	8.984	14.038	14.599	13.476	12.353	10.107	9.546	5.05	5.252	4.848	4.444	5.454	3.03	2.828	3.232	3.636	2.626	13.913	14.469	13.356	12.243	12.8	8.348	7.791	8.904	10.017	9.461
Day 8	6.17	3.43	3.2	3.65	5.71	5.94	5.48	5.02	4.11	2.97	14.1	14.664	13.536	12.408	12.972	8.46	7.896	9.024	10.152	9.588	5.634	5.859	5.408	4.958	6.084	3.38	3.155	3.606	4.056	2.93	13.563	14.105	13.02	11.935	12.478	8.138	7.595	8.68	9.765	9.223
Day 12	6.21	3.45	3.22	3.68	5.75	5.98	5.52	5.06	4.14	2.99	14.175	14.742	13.608	12.474	13.041	8.505	7.938	9.072	10.206	9.639	5.508	3.06	2.856	3.264	5.1	5.304	4.896	4.488	3.672	2.652	8.003	7.469	8.536	9.603	9.07	13.338	13.871	12.804	11.737	12.271
Day 16	6.525	3.625	3.383	3.866	6.041	6.283	5.8	5.316	4.35	3.141	14.313	13.168	8.588	8.015	14.885	13.74	12.595	9.16	10.305	9.733	5.234	2.908	2.714	3.102	4.846	5.04	4.652	4.265	3.489	2.52	7.439	6.943	7.935	8.927	8.431	12.399	12.895	11.903	10.911	11.407
	Water intake
	Male C57BL/6J mice
					NSD										HSD										NSD+B16F10 tumour									HSD+ B16F10 tumour
Day 4	6.416	5.958	5.5	5.041	6.187	2.75	3.208	3.666	4.125	2.979	16.781	19.305	17.82	15.593	15.296	12.92	10.395	11.88	14.108	14.405	6.908	2.96	3.454	3.947	6.661	6.414	5.921	5.427	4.441	3.207	16.385	15.95	17.4	15.225	14.935	12.615	13.05	11.6	13.775	14.065
Day 8	7.214	6.699	6.184	5.668	6.957	3.092	3.607	4.122	4.638	3.349	16.047	13.555	10.906	12.464	17.605	20.254	18.696	16.359	14.801	15.113	7.084	3.036	3.542	4.048	6.831	6.578	6.072	5.566	4.554	3.289	16.848	16.401	17.892	15.656	15.357	12.972	13.419	11.928	14.165	14.463
Day 12	7.101	3.156	3.682	4.208	4.734	7.364	6.838	6.312	5.786	3.419	15.553	13.137	10.57	12.08	17.063	19.63	18.12	15.855	14.345	14.647	6.265	5.818	5.37	4.923	6.041	2.685	3.133	3.58	4.028	2.909	16.317	12.996	11.552	13.718	14.007	12.563	15.884	17.328	15.162	14.873
Day 16	7.864	7.302	6.74	6.179	7.583	3.37	3.932	4.494	5.055	3.651	17.82	20.501	18.924	16.559	16.243	13.72	11.039	12.616	14.982	15.297	5.712	5.304	4.896	4.488	5.508	2.448	2.856	3.264	3.672	2.652	15.741	12.537	11.144	13.234	13.512	12.119	15.323	16.716	14.627	14.348
Supplementary Figure 2c			2 experimental repeats
	Body weight
	Female Bab/c mice
					NSD										HSD										NSD+4T1 tumour									HSD+ 4T1 tumour
Day 0	19.142	18.634	18.126	17.787	17.448	14.738	15.246	15.754	16.093	16.432	19.244	18.733	18.222	17.882	17.541	14.816	15.327	15.838	16.179	16.519	19.255	18.744	18.233	17.892	17.551	14.825	15.336	15.847	16.188	16.529	18.939	18.436	17.933	17.598	17.263	14.581	15.084	15.587	15.922	16.257
Day 4	21.018	20.46	19.902	19.53	19.158	16.182	16.74	17.298	17.67	18.042	20.962	20.405	19.849	19.478	19.107	16.139	16.695	17.252	17.623	17.994	20.543	19.998	19.453	19.089	18.725	15.817	16.362	16.907	17.271	17.635	20.736	20.185	19.635	19.268	18.901	15.965	16.515	17.066	17.433	17.8
Day 8	22.544	21.945	21.347	20.948	20.549	17.357	17.955	18.554	18.953	19.352	22.159	21.571	20.983	20.591	20.198	17.061	17.649	18.237	18.63	19.022	21.843	21.263	20.683	20.297	19.91	16.817	17.397	17.977	18.364	18.75	21.515	20.944	20.373	19.992	19.611	16.565	17.136	17.707	18.088	18.469
Day 12	23.64	23.012	22.384	21.966	21.548	18.2	18.828	19.456	19.874	20.292	23.12	22.506	21.892	21.483	21.074	17.8	18.414	19.028	19.437	19.846	22.431	21.835	21.24	20.843	20.446	17.27	17.865	18.461	18.858	19.255	22.148	21.56	20.972	20.58	20.188	17.052	17.64	18.228	18.62	19.012
Day 16	24.25	23.606	22.962	22.533	22.104	18.67	19.314	19.958	20.387	20.816	23.764	23.133	22.502	22.082	21.661	18.296	18.927	19.558	19.979	20.399	23.007	22.396	21.785	21.378	20.971	17.713	18.324	18.935	19.342	19.749	22.815	22.209	21.603	21.2	20.796	17.565	18.171	18.777	19.181	19.584
	Body weight
	Male Bab/c mice
					NSD										HSD										NSD+4T1 tumour									HSD+ 4T1 tumour
Day 0	20.517	18.172	21.494	22.471	18.954	18.563	20.908	17.586	16.609	20.126	20.181	17.875	21.142	22.103	18.643	18.259	20.565	17.298	16.337	19.797	20.496	18.154	21.472	22.448	18.934	18.544	20.886	17.568	16.592	20.106	19.74	17.484	20.68	21.62	18.236	17.86	20.116	16.92	15.98	19.364
Day 4	22.029	19.511	23.078	24.127	20.351	19.931	22.449	18.882	17.833	21.609	21.924	19.418	22.968	24.012	20.254	19.836	22.342	18.792	17.748	21.506	21.819	19.325	22.858	23.897	20.157	19.741	22.235	18.702	17.663	21.403	21.987	19.474	23.034	24.081	20.312	19.893	22.406	18.846	17.799	21.568
Day 8	23.069	20.432	24.167	25.266	21.311	20.872	23.508	19.773	18.675	22.629	22.775	20.172	23.859	24.944	21.039	20.606	23.208	19.521	18.437	22.341	22.407	19.846	23.474	24.541	20.7	20.273	22.834	19.206	18.139	21.98	22.376	19.818	23.441	24.507	20.671	20.245	22.802	19.179	18.114	21.949
Day 12	23.604	20.906	24.728	25.852	21.806	21.356	24.054	20.232	19.108	23.154	23.667	20.962	24.794	25.921	21.864	21.413	24.118	20.286	19.159	23.216	22.848	20.237	23.936	25.024	21.107	20.672	23.283	19.584	18.496	22.413	22.491	19.921	23.562	24.633	20.777	20.349	22.919	19.278	18.207	22.063
Day 16	24.318	21.539	25.476	26.634	22.465	22.002	24.781	20.844	19.686	23.855	24.045	21.297	25.19	26.335	22.213	21.755	24.503	20.61	19.465	23.587	23.342	20.674	24.453	25.565	21.563	21.119	23.786	20.007	18.896	22.897	23.09	20.451	24.189	25.289	21.33	20.891	23.529	19.791	18.692	22.65
	Body weight
	Female C57BL/6J mice
					NSD										HSD										NSD+B16F10 tumour									HSD+ B16F10 tumour
Day 0	19.775	19.25	18.725	18.375	18.025	15.225	15.75	16.275	16.625	16.975	19.832	19.305	18.779	18.428	18.077	15.269	15.795	16.322	16.673	17.024	20.295	19.756	19.217	18.858	18.499	15.625	16.164	16.703	17.062	17.421	19.809	18.056	15.251	15.777	19.283	18.757	18.407	16.303	16.654	17.004
Day 4	22.566	18.572	18.972	19.371	20.569	17.374	17.973	21.967	21.368	20.969	21.888	21.307	20.726	20.339	19.951	16.852	17.433	18.014	18.402	18.789	19.807	16.73	17.307	21.73	21.153	20.576	20.192	17.884	18.269	18.653	21.572	19.663	16.608	17.181	20.999	20.426	20.045	17.754	18.136	18.517
Day 8	23.38	19.242	19.656	20.069	21.311	18	18.621	22.759	22.138	21.725	22.657	22.055	21.454	21.053	20.652	17.444	18.045	18.647	19.048	19.449	20.518	17.33	17.928	22.51	21.912	21.314	20.916	18.526	18.924	19.322	22.498	20.507	17.322	17.919	21.901	21.304	20.906	18.516	18.915	19.313
Day 12	24.216	19.93	20.359	20.787	22.073	18.644	19.287	23.573	22.93	22.502	21.609	18.253	18.882	19.511	23.707	23.078	22.449	22.029	19.931	20.351	20.909	17.661	18.27	22.939	22.33	21.721	21.315	18.879	19.285	19.691	19.019	19.428	19.837	18.405	22.495	21.882	21.473	23.109	21.064	17.792
Day 16	26.453	25.751	25.049	24.581	24.112	20.367	21.069	21.771	22.24	22.708	23.36	19.732	20.412	21.092	25.628	24.948	24.268	23.814	21.546	22	24.736	24.079	23.422	22.985	22.547	19.044	19.701	20.358	20.796	21.233	19.93	20.359	20.787	19.287	23.573	22.93	22.502	24.216	22.073	18.644
	Body weight
	Male C57BL/6J mice
					NSD										HSD										NSD+B16F10 tumour									HSD+ B16F10 tumour
Day 0	21.21	20.647	20.084	19.709	19.333	16.33	16.893	17.456	17.832	18.207	20.837	20.284	19.731	19.362	18.993	16.043	16.596	17.149	17.518	17.887	21.278	20.713	20.148	19.772	19.395	16.382	16.947	17.512	17.889	18.265	21.244	20.68	20.116	19.74	19.364	16.356	16.92	17.484	17.86	18.236
Day 4	20.981	17.722	18.333	21.389	23.018	22.407	21.796	18.944	19.352	19.759	22.544	21.945	21.347	20.948	20.549	17.357	17.955	18.554	18.953	19.352	22.69	22.088	21.486	21.084	20.682	17.47	18.072	18.674	19.076	19.478	22.781	22.176	21.571	21.168	20.765	17.539	18.144	18.749	19.152	19.555
Day 8	21.826	18.435	19.071	22.25	23.945	23.309	22.673	19.707	20.131	20.554	18.227	18.855	19.484	19.903	20.322	23.674	23.045	22.417	21.998	21.579	20.878	17.635	18.243	18.851	22.905	22.297	21.689	21.284	19.257	19.662	22.996	17.705	18.315	18.926	19.333	22.385	21.775	21.368	20.961	19.74
Day 12	22.681	19.157	19.818	23.121	24.883	24.222	23.561	20.479	20.919	21.359	18.757	19.404	20.051	20.482	20.913	24.363	23.716	23.069	22.638	22.207	21.259	17.957	18.576	19.195	23.323	22.704	22.085	21.672	19.608	20.021	23.64	18.2	18.828	19.456	19.874	23.012	22.384	21.966	21.548	20.292
Day 16	26.487	25.784	25.081	24.612	24.143	20.393	21.096	21.799	22.268	22.737	19.958	20.646	21.334	21.793	22.252	25.922	25.234	24.546	24.087	23.628	24.917	24.255	23.594	23.153	22.712	19.184	19.845	20.507	20.948	21.389	25.199	24.53	23.861	23.415	22.969	19.401	20.07	20.739	21.185	21.631
The second experiment
	Supplementary Figure 2a
		Food intake
		Female Bab/c mice
					NSD										HSD										NSD+4T1 tumour									HSD+ 4T1 tumour
Day 4	3.504	3.723	3.942	5.256	4.818	3.285	5.475	5.037	4.599	4.161	6.812	6.267	5.722	4.54	4.995	6.0875	4.36	4.6325	4.905	4.877	5.075	4.753	4.431	5.064	4.642	3.165	3.876	3.587	3.798	4.209	6.786	5.833	5.691	6.504	5.951	4.765	4.336	4.607	4.862	5.165
Day 8	3.524	3.543	3.967	5.381	4.941	3.302	5.512	5.062	4.62	4.182	4.528	4.811	5.094	5.377	6.226	4.245	6.075	6.509	5.943	6.792	5.462	3.496	3.714	3.933	4.807	3.277	5.025	4.588	5.244	4.151	5.775	6.233	4.736	4.907	5.962	4.865	5.291	6.504	4.878	5.149
Day 12	5.462	3.437	3.56	3.782	4.005	5.117	4.672	5.34	4.895	4.227	4.504	4.785	5.067	5.348	6.193	4.222	7.037	6.474	5.911	6.756	5.262	3.368	3.578	3.789	4.631	3.9157	4.641	4.42	5.052	4.199	7.575	6.649	4.808	4.471	5.786	4.545	5.523	6.312	4.734	4.997
Day 16	3.825	4.051	4.275	5.412	4.95	3.375	3.603	5.025	5.175	4.525	6.951	6.394	5.838	6.672	6.116	4.172	4.448	4.726	5.004	5.282	5.051	3.636	3.838	4.848	4.444	4.033	3.532	3.934	4.646	4.742	6.048	5.544	4.783	6.304	5.796	5.292	5.032	4.984	4.936	4.788
	Male BAB/c mice
						NSD										HSD										NSD+4T1 tumour									HSD+ 4T1 tumour
Day 4	5.108	5.217	5.38	4.833	4.924	3.911	3.602	4.039	4.286	4.195	4.642	4.552	6.001	5.84	5.95	6.377	6.167	4.818	5.379	5.369	6.552	4.627	4.737	4.501	5.929	6.242	6.478	5.619	5.16	5.05	5.31	5.22	5.286	4.748	4.838	3.649	3.739	3.673	4.211	4.121
Day 8	5.313	4.665	3.626	3.912	5.287	5.097	4.579	3.542	4.06	3.974	4.473	4.281	6.395	5.745	5.853	6.466	6.258	4.644	5.094	4.986	6.514	6.203	6.537	5.872	5.983	4.565	4.876	4.542	5.207	5.096	4.674	4.762	3.695	5.124	5.336	5.203	3.483	3.916	4.145	4.057
Day 12	5.584	4.903	3.895	3.586	5.093	5.357	4.812	3.722	4.267	4.176	4.581	4.692	4.559	5.426	5.115	6.538	6.327	6.46	5.893	6.004	6.292	4.427	4.634	4.895	5.038	6.485	6.124	5.781	5.788	4.931	3.757	3.544	3.575	4.621	4.608	5.062	5.275	5.144	4.098	4.011
Day 16	5.578	5.427	3.902	3.739	4.286	3.511	5.38	4.833	4.924	4.195	6.789	6.379	6.213	5.851	5.961	4.95	4.76	4.826	5.588	5.078	6.423	4.997	4.849	5.263	5.464	4.996	6.122	5.97	4.856	4.655	5.479	4.997	4.673	4.377	4.46	3.78	3.862	3.586	4.382	3.899
	Female C57BL/6J mice
							NSD										HSD										NSD+B16F10 tumour									HSD+ B16F10 tumour
Day 4	5.221	4.723	4.194	3.809	4.75	5.007	4.536	3.838	3.552	4.365	5.197	4.004	3.722	3.791	4.728	4.345	3.535	4.984	4.174	4.515	7.002	6.715	6.084	5.854	6.371	5.477	4.764	5.395	5.108	5.625	6.741	6.657	6.031	5.803	6.315	5.438	4.722	5.348	5.576	5.664
Day 8	5.099	3.66	3.469	4.263	4.639	5.49	4.43	3.929	4.196	3.72	5.172	3.985	3.307	3.973	4.706	4.324	3.519	4.96	4.155	4.494	6.856	6.575	5.664	5.282	5.507	4.383	5.957	5.732	5.001	6.238	6.795	4.923	5.235	5.458	4.957	5.344	6.716	5.904	5.681	6.182
Day 12	5.221	3.338	3.552	4.365	4.75	5.007	4.536	4.023	4.194	3.809	4.953	3.816	3.166	3.613	4.906	4.141	3.369	4.75	3.978	4.603	6.795	6.716	4.923	5.235	5.458	5.344	5.904	5.681	4.957	6.482	6.685	4.548	5.151	5.37	4.877	5.274	6.711	5.808	5.589	6.082
Day 16	4.89	4.43	3.929	4.639	5.099	3.96	3.469	4.463	4.096	3.72	4.745	3.656	3.334	3.462	4.317	3.967	3.628	4.551	3.812	4.123	6.216	4.868	5.648	5.712	6.832	6.552	5.936	5.264	4.984	5.488	6.49	6.224	4.415	5	5.213	5.149	5.639	5.826	5.905	4.734
	Male C57BL/6j mice
							NSD										HSD										NSD+B16F10 tumour									HSD+ B16F10 tumour
Day 4	5.871	5.661	5.361	6.162	5.611	4.207	4.358	4.258	4.057	4.408	6.197	5.74	5.842	5.448	5.689	4.362	4.419	4.718	4.011	4.47	6.461	6.633	6.75	6.82	6.574	4.978	5.106	4.989	5.219	5.165	7.051	6.531	6.647	6.109	6.473	4.508	5.028	4.913	5.45	5.086
Day 8	6.27	5.808	5.911	5.922	5.756	4.202	4.471	4.369	3.957	4.523	6.012	5.361	5.761	5.862	5.611	4.008	4.758	4.558	3.857	4.408	6.295	6.757	6.877	6.355	6.697	5.664	5.202	5.083	5.604	5.262	6.344	6.802	6.923	6.404	6.742	6.696	5.237	5.117	5.635	5.297
Day 12	6.019	5.853	5.957	6.374	5.801	4.144	4.506	4.403	4.188	4.558	4.345	4.289	4.195	6.063	5.52	6.014	5.579	5.665	4.196	4.338	6.442	6.893	7.015	6.503	6.832	5.258	5.607	5.185	5.697	5.368	6.449	6.621	6.739	6.92	6.563	5.278	5.098	5.281	5.512	5.156
Day 16	5.831	5.864	5.968	6.083	5.812	4.248	4.515	4.411	4.296	4.772	5.843	5.412	5.508	5.891	5.364	4.536	4.167	4.071	4.188	4.215	7.058	6.994	7.118	6.617	6.932	5.828	5.383	5.261	5.266	5.472	6.746	6.248	6.659	6.809	6.193	5.313	5.811	5.04	5.258	4.864
	Supplementary Figure 2b
		Water intake
		Female Bab/c mice
							NSD										HSD										NSD+4T1 tumour									HSD+ 4T1 tumour
Day 4	7.575	8.069	7.932	7.452	7.546	5.445	5.651	6.488	5.968	6.474	7.488	8.084	8.148	7.173	7.469	6.093	5.596	5.932	5.907	6.111	5.592	5.266	5.225	5.485	5.126	4.095	3.635	3.98	4.054	4.194	5.25	5.612	5.52	5.198	5.06	3.95	3.588	3.68	4.002	4.14
Day 8	7.475	8.072	8.136	7.661	7.458	6.085	5.488	5.424	5.899	6.102	7.525	8.02	7.984	7.707	7.502	6.615	5.32	5.456	5.933	6.138	3.548	3.989	3.784	4.115	5.203	5.676	5.345	5.613	5.771	4.257	5.4	5.658	5.664	5.334	5.192	3.64	4.182	3.776	4.106	4.248
Day 12	5.528	6.512	6.219	7.808	7.601	5.183	6.39	7.638	7.93	8.292	7.436	6.07	8.112	7.639	7.45	8.047	5.273	5.608	5.881	6.084	3.54	3.682	3.976	4.106	5.192	5.664	5.334	5.9	5.558	4.248	3.908	3.924	4.059	5.096	4.961	3.383	3.518	5.338	5.502	5.412
Day 16	5.764	5.942	6.147	7.718	7.513	6.123	5.327	7.538	7.833	8.196	7.271	5.958	7.932	7.469	7.263	7.564	5.156	5.788	5.751	5.949	5.532	5.209	5.763	5.624	5.071	3.458	3.596	3.688	4.011	4.149	3.528	3.837	3.969	4.983	4.851	3.508	3.64	5.313	5.38	5.092
	Male BAB/c mice
							NSD										HSD										NSD+4T1 tumour									HSD+ 4T1 tumour
Day 4	9.729	9.65	9.492	8.938	8.701	6.091	6.17	6.328	6.882	7.04	9.543	9.565	9.408	8.859	8.724	6.037	6.115	6.272	6.821	6.978	6.146	5.788	6.3	6.249	5.634	3.944	3.995	4.098	4.456	4.559	6.075	3.916	4.016	4.367	5.422	3.865	6.324	6.024	5.673	4.468
Day 8	9.714	9.833	6.206	6.487	6.448	9.672	9.108	8.866	7.012	7.173	6.392	6.951	7.311	9.029	8.789	6.152	6.232	9.828	9.548	9.588	6.264	5.742	4.019	6.421	5.899	4.072	6.368	4.176	4.541	4.646	6.01	4.001	4.104	4.463	5.643	3.95	6.559	6.156	5.797	4.566
Day 12	9.651	9.77	6.229	6.31	6.472	9.708	9.442	8.899	7.138	7.2	6.472	6.821	6.978	8.846	8.622	6.048	6.119	9.443	9.565	9.408	6.296	6.044	4.16	6.24	5.476	4.056	5.72	4.604	4.524	4.628	6.15	6	6	5.35	5.5	3.95	4.2	4	4.35	4.45
Day 16	9.788	9.906	9.544	9.176	8.932	6.452	6.334	6.496	7.264	7.227	9.397	9.021	9.168	8.633	8.404	6.183	5.959	6.112	6.647	6.8	4.212	4.064	4.168	6.052	5.731	6.356	5.887	6.408	4.533	4.637	5.99	3.799	3.896	4.237	5.357	3.75	5.941	5.844	5.503	4.334
	Female C57BL/6J mice
				NSD										HSD										NSD+B16F10 tumour									HSD+ B16F10 tumour
Day 4	12.082	12.175	12.962	11.548	11.641	10.078	8.185	8.398	9.612	9.719	12.363	12.155	12.04	12.825	11.718	10.138	9.245	9.46	8.675	8.783	5.989	5.54	5.443	5.346	5.297	3.131	3.68	4.277	6.074	4.423	6.058	5.609	5.51	5.912	5.363	3.682	4.131	4.63	4.428	4.477
Day 8	8.155	9.262	10.478	12.847	11.639	12.086	12.278	12.062	9.693	8.801	12.243	11.335	12.118	11.802	12.794	9.197	10.305	8.522	9.738	9.846	5.647	4.321	3.919	3.468	5.352	5.174	4.223	5.897	5.499	5.401	5.406	3.216	4.066	4.565	5.904	5.654	6.155	5.456	4.464	4.514
Day 12	9.197	8.305	10.522	12.902	11.694	11.143	12.335	12.118	9.738	9.846	11.113	11.107	12.894	11.682	11.576	10.027	9.133	10.346	8.558	9.664	5.796	6.046	5.945	5.444	5.494	4.284	4.034	4.435	3.536	4.586	5.265	3.606	4.154	4.05	5.855	5.706	5.41	5.313	4.347	4.395
Day 16	12.109	12.201	11.085	12.869	11.761	9.172	10.279	9.495	8.711	9.819	12.772	11.867	11.659	10.451	11.347	8.849	9.953	9.161	8.369	9.473	5.662	4.259	4.309	4.409	3.509	5.911	5.611	5.511	5.461	4.559	5.036	3.027	5.174	5.082	5.513	5.467	3.973	4.066	4.158	4.204
	Male C57BL/6j mice
				NSD										HSD										NSD+B16F10 tumour									HSD+ B16F10 tumour
Day 4	7.451	6.298	6.093	5.786	5.632	3.789	3.942	4.147	3.454	4.608	6.577	5.421	7.212	5.899	4.742	3.063	4.019	4.228	4.541	4.698	18.724	15.278	17.683	16.792	14.346	10.996	11.442	11.037	12.928	13.374	18.648	16.204	17.612	14.724	15.28	10.952	11.396	11.988	12.876	13.32
Day 8	6.577	7.421	6.212	5.899	4.742	3.863	4.019	4.228	4.541	4.698	6.502	7.347	5.14	5.831	5.676	3.818	3.973	4.18	3.489	4.644	18.913	16.462	11.558	12.158	12.059	11.107	17.862	14.961	16.511	13.509	18.799	17.352	14.755	16.86	16.412	11.041	11.488	12.085	12.98	13.428
Day 12	6.653	6.494	7.283	5.966	5.808	3.907	4.066	4.277	3.594	4.752	6.325	7.175	5.974	4.673	4.522	3.215	3.865	4.066	4.367	4.518	18.976	16.524	11.596	12.199	13.102	10.144	15.921	17.018	16.566	13.554	18.547	14.634	15.192	17.106	16.517	10.893	11.334	10.923	12.806	13.248
Day 16	6.602	6.445	7.236	4.921	5.764	3.878	4.035	4.244	4.559	4.716	7.136	4.99	5.795	4.503	5.357	3.604	3.15	3.945	4.237	4.383	16.903	11.107	10.551	12.156	16.5	18.45	17.855	15.957	13.058	13.521	18.283	17.847	16.267	16.396	14.961	10.737	10.173	11.753	12.624	13.059
	Supplementary Figure 2c
		Body weight
		Female Bab/c mice
				NSD										HSD										NSD+4T1 tumour									HSD+ 4T1 tumour
Day 0	21.269	21.079	20.699	19.94	19.56	16.901	16.711	17.281	18.041	18.42	20.787	20.602	20.23	19.488	19.117	16.518	16.333	16.89	17.632	18.003	20.216	20.036	19.675	18.953	18.592	16.065	15.884	16.426	17.148	17.509	20.664	20.48	20.111	19.373	19.004	16.421	16.236	16.79	17.528	17.897
Day 4	22.546	20.344	21.942	21.137	19.734	17.916	17.714	18.318	19.124	19.526	22.467	20.267	21.865	21.063	20.662	17.853	17.653	18.255	19.057	19.458	21.907	21.712	21.32	20.538	20.147	17.408	17.213	17.8	18.582	18.973	21.784	21.59	21.201	20.423	20.034	17.311	17.116	17.7	18.478	18.867
Day 8	23.912	21.699	21.272	22.418	21.991	19.002	18.788	19.429	20.283	20.71	21.125	23.909	21.479	22.617	20.186	19.171	18.955	19.601	20.463	20.894	22.534	22.333	21.931	21.126	20.724	17.907	18.706	18.309	19.114	19.516	22.422	22.222	21.822	21.021	20.621	17.818	18.618	18.218	19.819	19.419
Day 12	22.92	22.698	22.253	23.363	21.918	19.803	19.58	20.248	21.138	21.583	24.155	23.931	22.481	22.583	22.134	19.989	19.765	20.439	21.337	21.786	23.027	22.822	22.41	21.588	21.177	19.298	19.093	18.71	20.532	20.943	22.792	22.589	22.182	21.368	20.961	19.112	20.908	18.519	19.333	19.74
Day 16	22.491	24.264	24.808	23.898	23.443	20.256	19.029	20.712	21.622	22.077	23.771	24.541	23.081	22.161	24.7	20.479	19.249	20.939	21.86	22.32	23.352	23.144	22.727	21.893	21.476	20.557	20.348	19.974	20.808	20.225	23.24	23.033	22.618	21.788	21.373	19.468	19.26	22.883	19.713	21.128
		Male BAB/c mice
				NSD										HSD										NSD+4T1 tumour									HSD+ 4T1 tumour
Day 0	19.591	19.41	19.228	19.954	18.684	17.689	17.052	17.233	17.326	17.596	19.656	19.474	19.292	20.02	18.746	16.744	17.108	17.29	18.38	17.654	20.002	19.816	19.631	20.372	19.076	17.038	17.409	17.594	16.668	17.964	20.218	18.03	19.843	20.592	19.282	16.222	17.597	17.784	16.848	18.158
Day 4	21.146	20.951	20.755	21.538	20.167	18.014	18.405	18.601	17.622	18.993	21.211	19.015	20.818	21.604	20.229	18.069	21.462	18.658	19.676	19.051	20.714	20.523	19.331	21.098	19.755	17.046	18.029	18.221	17.262	18.605	21.47	21.272	18.073	20.868	20.476	17.29	18.687	18.886	17.892	19.284
Day 8	22.108	21.903	21.698	22.517	21.084	18.832	19.242	19.447	18.423	19.856	21.719	21.518	21.317	23.121	20.713	21.501	18.903	19.105	18.099	19.507	21.697	20.496	21.295	22.099	20.693	18.483	17.885	19.086	18.081	19.487	21.967	18.764	21.56	22.374	20.95	17.713	19.12	19.323	18.306	19.73
Day 12	22.68	24.47	22.26	23.1	21.63	20.32	19.74	19.95	18.9	20.37	24.838	24.635	21.433	22.242	20.827	19.602	21.007	22.209	18.198	19.613	22.561	22.352	22.143	22.979	21.517	19.219	19.637	19.846	18.801	20.263	22.529	22.32	22.112	22.946	21.486	19.191	19.608	19.817	18.774	20.234
Day 16	23.285	23.069	22.854	25.716	22.207	19.835	21.266	20.482	19.404	20.913	23.453	24.245	25.037	22.869	21.414	19.127	20.543	19.751	19.711	21.166	24.134	22.919	22.705	23.562	22.063	19.706	20.135	20.349	18.278	20.777	23.993	22.78	22.567	23.419	21.929	18.587	20.013	20.226	19.161	20.651
	Female C57BL/6J mice
				NSD										HSD										NSD+B16F10 tumour									HSD+ B16F10 tumour
Day 0	19.664	19.303	18.942	19.844	19.122	16.416	16.777	17.138	16.236	16.958	20.154	19.784	19.415	20.339	19.599	16.826	17.196	17.566	16.641	17.381	20.285	19.913	19.541	20.471	19.727	16.935	17.307	17.68	16.749	17.493	20.1	19.731	19.362	20.284	19.546	16.78	17.149	17.518	16.596	17.334
Day 4	21.102	20.715	20.328	21.296	20.522	17.618	18.005	18.392	17.424	18.198	21.538	21.143	20.748	21.736	20.946	17.982	18.377	18.772	17.784	18.574	21.277	20.886	20.496	21.472	20.691	17.763	18.154	18.544	17.568	18.349	21.397	21.004	20.612	21.593	20.808	17.863	18.256	18.649	17.667	18.452
Day 8	22.694	22.277	21.861	22.902	22.069	18.946	19.363	19.779	18.738	19.571	22.432	22.021	21.609	22.638	21.815	18.728	19.139	19.551	18.522	19.345	22.051	21.646	21.242	22.253	21.444	18.409	18.814	19.219	18.207	19.016	21.702	21.304	20.906	21.901	21.105	18.118	18.516	19.915	18.919	18.715
Day 12	23.446	23.016	21.586	23.661	22.801	19.574	20.004	20.435	18.359	20.219	23.391	22.962	22.533	23.606	21.748	19.529	18.958	20.387	19.314	20.172	22.639	22.224	21.809	22.847	22.016	19.901	19.316	19.732	18.693	19.524	22.291	22.882	21.473	22.495	21.677	19.61	19.019	19.428	18.405	19.223
Day 16	23.776	24.321	22.867	23.003	24.094	19.684	21.139	21.594	18.457	21.366	23.928	22.471	23.014	24.157	22.242	18.812	21.269	21.727	19.583	21.498	23.282	22.855	22.428	23.496	22.642	19.438	20.865	20.292	19.224	20.078	23.359	22.93	22.502	23.573	22.716	20.501	19.93	20.359	19.287	20.144
	Male C57BL/6j mice
				NSD										HSD										NSD+B16F10 tumour									HSD+ B16F10 tumour
Day 0	25.395	24.602	24.403	23.213	21.03	14.285	19.245	17.856	16.467	18.65	24.678	23.907	23.714	22.558	20.437	13.882	18.702	17.352	16.002	18.123	24.422	23.659	23.468	22.324	20.225	13.738	18.508	17.172	15.836	17.935	25.05	24.267	24.071	22.897	20.744	14.09	18.983	17.613	16.243	18.396
Day 4	26.163	25.346	25.141	23.915	21.666	14.717	19.827	18.396	16.965	19.214	26.573	25.742	25.535	24.289	22.006	14.947	20.137	18.684	17.231	19.514	25.741	24.936	24.735	23.529	21.317	14.479	19.507	18.099	16.691	18.903	26.483	25.656	25.449	24.207	21.931	14.897	20.069	18.621	17.173	19.449
Day 8	27.944	26.102	25.892	25.629	22.313	17.156	20.419	18.945	17.472	19.787	27.891	27.02	26.802	25.494	23.097	15.689	21.136	19.611	18.086	20.483	26.739	25.904	25.695	24.441	22.143	15.041	20.263	18.801	17.339	19.637	27.046	26.201	25.99	24.722	22.398	15.214	20.496	19.017	17.538	19.862
Day 12	29.299	28.384	28.155	26.781	24.263	16.481	22.203	20.601	18.999	21.517	28.224	27.342	27.122	25.799	23.373	17.876	22.389	19.845	18.902	20.727	27.533	26.672	26.457	25.167	22.801	15.487	20.865	19.359	17.853	20.219	27.712	26.846	26.63	25.331	22.949	15.588	21.001	19.485	17.97	20.351
Day 16	30.682	29.723	29.483	27.045	25.408	17.258	22.251	21.573	19.895	22.532	30.042	29.103	28.868	27.46	24.878	16.898	22.766	21.123	19.48	22.062	29.274	28.359	28.13	26.758	24.242	16.466	22.184	20.583	18.982	21.498	29.389	28.47	28.241	26.863	24.338	16.531	22.271	20.664	19.057	21.582

[truncated: 15 more sheets: Supplementary Figure 3, Supplementary Figure 4, Supplementary Figure 6, Supplementary Figure 8, Supplementary Figure 9, Supplementary Figure 10, Supplementary Figure 11, Supplementary Figure 13, Supplementary Figure 14, Supplementary Figure 15, Supplementary Figure 16, Supplementary Figure 17, Supplementary Figure 18, Supplementary Figure 19, Supplementary Figure 20]
